# Supplementary material for: Ionic-liquid-facilitated transdermal absorption of lidocaine hydrochloride
Source: PLoS One. 2026 Apr 3;21(4):e0344789. doi: 10.1371/journal.pone.0344789 (PMC13048389; doi:10.1371/journal.pone.0344789)
Supplement: S3 Data — (XLSX) [file pone.0344789.s003.xlsx]

## Sheet: fig 2-left
190	0.192	190	0.25	190	0.301	190	0.396	190	0.463	190	0.515
191	0.202	191	0.299	191	0.332	191	0.469	191	0.544	191	0.61
192	0.232	192	0.32	192	0.374	192	0.521	192	0.611	192	0.693
193	0.239	193	0.337	193	0.407	193	0.536	193	0.674	193	0.753
194	0.258	194	0.328	194	0.399	194	0.562	194	0.7	194	0.776
195	0.238	195	0.32	195	0.4	195	0.54	195	0.693	195	0.816
196	0.231	196	0.303	196	0.381	196	0.543	196	0.679	196	0.807
197	0.224	197	0.298	197	0.371	197	0.518	197	0.663	197	0.803
198	0.203	198	0.286	198	0.348	198	0.496	198	0.63	198	0.774
199	0.198	199	0.28	199	0.324	199	0.464	199	0.611	199	0.732
200	0.186	200	0.259	200	0.307	200	0.436	200	0.572	200	0.71
201	0.173	201	0.252	201	0.3	201	0.422	201	0.559	201	0.686
202	0.171	202	0.239	202	0.282	202	0.398	202	0.524	202	0.65
203	0.166	203	0.232	203	0.265	203	0.38	203	0.503	203	0.619
204	0.155	204	0.224	204	0.266	204	0.367	204	0.479	204	0.59
205	0.156	205	0.208	205	0.251	205	0.355	205	0.463	205	0.573
206	0.148	206	0.199	206	0.238	206	0.337	206	0.448	206	0.548
207	0.139	207	0.194	207	0.225	207	0.323	207	0.423	207	0.523
208	0.137	208	0.187	208	0.215	208	0.308	208	0.403	208	0.501
209	0.128	209	0.177	209	0.206	209	0.291	209	0.377	209	0.475
210	0.126	210	0.166	210	0.196	210	0.279	210	0.361	210	0.45
211	0.122	211	0.163	211	0.19	211	0.266	211	0.354	211	0.435
212	0.117	212	0.156	212	0.177	212	0.256	212	0.327	212	0.407
213	0.111	213	0.147	213	0.172	213	0.239	213	0.313	213	0.384
214	0.111	214	0.143	214	0.166	214	0.227	214	0.295	214	0.365
215	0.106	215	0.135	215	0.155	215	0.215	215	0.28	215	0.342
216	0.099	216	0.128	216	0.142	216	0.201	216	0.26	216	0.318
217	0.092	217	0.118	217	0.13	217	0.184	217	0.236	217	0.293
218	0.083	218	0.105	218	0.122	218	0.165	218	0.215	218	0.258
219	0.075	219	0.093	219	0.107	219	0.145	219	0.189	219	0.235
220	0.072	220	0.088	220	0.096	220	0.134	220	0.17	220	0.212
221	0.069	221	0.081	221	0.09	221	0.12	221	0.156	221	0.188
222	0.066	222	0.078	222	0.087	222	0.113	222	0.149	222	0.181
223	0.062	223	0.072	223	0.078	223	0.103	223	0.133	223	0.166
224	0.061	224	0.067	224	0.072	224	0.095	224	0.125	224	0.151
225	0.055	225	0.066	225	0.067	225	0.089	225	0.116	225	0.144
226	0.054	226	0.062	226	0.068	226	0.086	226	0.11	226	0.134
227	0.054	227	0.057	227	0.067	227	0.081	227	0.105	227	0.125
228	0.048	228	0.057	228	0.059	228	0.078	228	0.099	228	0.117
229	0.044	229	0.057	229	0.061	229	0.073	229	0.093	229	0.112
230	0.045	230	0.053	230	0.056	230	0.069	230	0.089	230	0.106
231	0.043	231	0.051	231	0.054	231	0.064	231	0.086	231	0.098
232	0.042	232	0.048	232	0.05	232	0.062	232	0.078	232	0.088
233	0.041	233	0.044	233	0.048	233	0.06	233	0.071	233	0.084
234	0.04	234	0.042	234	0.047	234	0.053	234	0.067	234	0.079
235	0.038	235	0.044	235	0.044	235	0.052	235	0.064	235	0.072
236	0.037	236	0.04	236	0.041	236	0.045	236	0.061	236	0.069
237	0.035	237	0.037	237	0.037	237	0.041	237	0.056	237	0.062
238	0.038	238	0.039	238	0.038	238	0.043	238	0.053	238	0.059
239	0.037	239	0.038	239	0.04	239	0.042	239	0.052	239	0.054
240	0.034	240	0.037	240	0.037	240	0.039	240	0.048	240	0.054
241	0.035	241	0.034	241	0.031	241	0.034	241	0.042	241	0.048
242	0.031	242	0.031	242	0.03	242	0.033	242	0.041	242	0.045
243	0.034	243	0.035	243	0.032	243	0.033	243	0.039	243	0.046
244	0.032	244	0.032	244	0.032	244	0.03	244	0.04	244	0.044
245	0.032	245	0.029	245	0.033	245	0.03	245	0.034	245	0.039
246	0.033	246	0.03	246	0.031	246	0.028	246	0.034	246	0.035
247	0.031	247	0.031	247	0.026	247	0.025	247	0.035	247	0.037
248	0.03	248	0.032	248	0.026	248	0.029	248	0.031	248	0.033
249	0.032	249	0.03	249	0.026	249	0.025	249	0.031	249	0.034
250	0.032	250	0.028	250	0.024	250	0.025	250	0.033	250	0.031
251	0.032	251	0.03	251	0.027	251	0.026	251	0.03	251	0.033
252	0.034	252	0.029	252	0.031	252	0.025	252	0.033	252	0.033
253	0.031	253	0.03	253	0.028	253	0.026	253	0.035	253	0.031
254	0.031	254	0.028	254	0.025	254	0.025	254	0.032	254	0.033
255	0.03	255	0.032	255	0.026	255	0.024	255	0.029	255	0.032
256	0.028	256	0.029	256	0.025	256	0.023	256	0.027	256	0.031
257	0.027	257	0.026	257	0.026	257	0.022	257	0.028	257	0.03
258	0.029	258	0.026	258	0.024	258	0.024	258	0.03	258	0.03
259	0.027	259	0.025	259	0.023	259	0.023	259	0.028	259	0.03
260	0.028	260	0.026	260	0.023	260	0.023	260	0.027	260	0.031
261	0.029	261	0.026	261	0.026	261	0.023	261	0.026	261	0.033
262	0.03	262	0.029	262	0.029	262	0.023	262	0.03	262	0.035
263	0.03	263	0.028	263	0.027	263	0.023	263	0.028	263	0.034
264	0.03	264	0.027	264	0.029	264	0.023	264	0.027	264	0.032
265	0.028	265	0.025	265	0.027	265	0.023	265	0.028	265	0.034
266	0.031	266	0.026	266	0.024	266	0.025	266	0.027	266	0.031
267	0.031	267	0.029	267	0.025	267	0.025	267	0.026	267	0.031
268	0.03	268	0.029	268	0.027	268	0.024	268	0.029	268	0.032
269	0.029	269	0.029	269	0.028	269	0.026	269	0.029	269	0.03
270	0.029	270	0.027	270	0.022	270	0.021	270	0.025	270	0.027
271	0.025	271	0.024	271	0.021	271	0.019	271	0.023	271	0.027
272	0.026	272	0.026	272	0.022	272	0.018	272	0.021	272	0.024
273	0.026	273	0.023	273	0.022	273	0.015	273	0.021	273	0.022
274	0.025	274	0.026	274	0.021	274	0.017	274	0.023	274	0.024
275	0.025	275	0.024	275	0.02	275	0.017	275	0.02	275	0.022
276	0.025	276	0.024	276	0.02	276	0.016	276	0.02	276	0.022
277	0.03	277	0.024	277	0.023	277	0.017	277	0.02	277	0.021
278	0.025	278	0.021	278	0.022	278	0.017	278	0.02	278	0.019
279	0.024	279	0.021	279	0.019	279	0.016	279	0.019	279	0.017
280	0.022	280	0.021	280	0.019	280	0.015	280	0.018	280	0.016
281	0.024	281	0.021	281	0.018	281	0.017	281	0.017	281	0.019
282	0.023	282	0.021	282	0.019	282	0.016	282	0.02	282	0.018
283	0.024	283	0.019	283	0.018	283	0.01	283	0.019	283	0.014
284	0.025	284	0.02	284	0.017	284	0.013	284	0.02	284	0.016
285	0.026	285	0.021	285	0.02	285	0.015	285	0.02	285	0.016
286	0.025	286	0.023	286	0.019	286	0.015	286	0.02	286	0.019
287	0.026	287	0.024	287	0.02	287	0.016	287	0.019	287	0.016
288	0.02	288	0.021	288	0.018	288	0.015	288	0.017	288	0.016
289	0.023	289	0.02	289	0.018	289	0.015	289	0.017	289	0.018
290	0.022	290	0.019	290	0.02	290	0.013	290	0.018	290	0.016
291	0.022	291	0.019	291	0.017	291	0.016	291	0.016	291	0.015
292	0.022	292	0.018	292	0.018	292	0.014	292	0.016	292	0.017
293	0.024	293	0.021	293	0.017	293	0.013	293	0.019	293	0.016
294	0.023	294	0.02	294	0.018	294	0.016	294	0.018	294	0.017
295	0.024	295	0.02	295	0.018	295	0.015	295	0.018	295	0.015
296	0.022	296	0.018	296	0.016	296	0.013	296	0.018	296	0.016
297	0.021	297	0.019	297	0.016	297	0.013	297	0.016	297	0.018
298	0.022	298	0.017	298	0.017	298	0.012	298	0.019	298	0.017
299	0.022	299	0.022	299	0.017	299	0.013	299	0.02	299	0.018
300	0.022	300	0.021	300	0.018	300	0.015	300	0.021	300	0.016
301	0.019	301	0.02	301	0.014	301	0.012	301	0.016	301	0.016
302	0.019	302	0.018	302	0.014	302	0.013	302	0.017	302	0.014
303	0.021	303	0.021	303	0.015	303	0.014	303	0.016	303	0.014
304	0.023	304	0.018	304	0.015	304	0.015	304	0.018	304	0.017
305	0.076	305	0.067	305	0.071	305	0.066	305	0.068	305	0.071
306	0.014	306	0.01	306	0.011	306	0.008	306	0.006	306	0.007
307	0.019	307	0.013	307	0.01	307	0.01	307	0.013	307	0.013
308	0.011	308	0.01	308	0.012	308	0.005	308	0.011	308	0.008
309	0.008	309	0.006	309	0.012	309	0.01	309	0.013	309	0.006
310	0.006	310	0.013	310	0.01	310	0.009	310	0.009	310	0.008
311	0.012	311	0.012	311	0.006	311	0.005	311	0.008	311	0.007
312	0.017	312	0.019	312	0.013	312	0.008	312	0.017	312	0.011
313	0.015	313	0.012	313	0.006	313	0.002	313	0.012	313	0.009
314	0.014	314	0.013	314	0.01	314	0.005	314	0.01	314	0.011
315	0.016	315	0.015	315	0.011	315	0.01	315	0.016	315	0.011
316	0.016	316	0.011	316	0.013	316	0.01	316	0.012	316	0.011
317	0.014	317	0.012	317	0.016	317	0.013	317	0.011	317	0.007
318	0.011	318	0.012	318	0.012	318	0.013	318	0.014	318	0.01
319	0.012	319	0.013	319	0.011	319	0.008	319	0.013	319	0.008
320	0.014	320	0.015	320	0.017	320	0.011	320	0.016	320	0.01
321	0.008	321	0.011	321	0.012	321	0.006	321	0.006	321	0.011
322	0.013	322	0.011	322	0.012	322	0.004	322	0.009	322	0.008
323	0.015	323	0.009	323	0.011	323	0.013	323	0.009	323	0.013
324	0.016	324	0.012	324	0.01	324	0.009	324	0.009	324	0.01
325	0.015	325	0.008	325	0.012	325	0.007	325	0.006	325	0.008
326	0.014	326	0.013	326	0.014	326	0.005	326	0.011	326	0.01
327	0.011	327	0.014	327	0.013	327	0.01	327	0.01	327	0.011
328	0.021	328	0.009	328	0.013	328	0.006	328	0.017	328	0.007
329	0.009	329	0.01	329	0.01	329	0.008	329	0.006	329	0.004
330	0.009	330	0.006	330	0.007	330	0.009	330	0.005	330	0.008
331	0.01	331	0.01	331	0.013	331	0.007	331	0.007	331	0.008
332	0.016	332	0.011	332	0.014	332	0.01	332	0.011	332	0.007
333	0.014	333	0.011	333	0.013	333	0.006	333	0.008	333	0.008
334	0.014	334	0.012	334	0.011	334	0.011	334	0.015	334	0.007
335	0.015	335	0.011	335	0.008	335	0.007	335	0.012	335	0.011
336	0.013	336	0.009	336	0.01	336	0.004	336	0.008	336	0.006
337	0.015	337	0.008	337	0.01	337	0.008	337	0.014	337	0.006
338	0.016	338	0.011	338	0.009	338	0.004	338	0.012	338	0.005
339	0.018	339	0.011	339	0.011	339	0.011	339	0.016	339	0.005
340	0.016	340	0.014	340	0.015	340	0.014	340	0.013	340	0.013
341	0.012	341	0.004	341	0.012	341	0.01	341	0.009	341	0.012
342	0.01	342	0.006	342	0.008	342	0.004	342	0.006	342	0.006
343	0.007	343	0.011	343	0.009	343	0.008	343	0.007	343	0.009
344	0.015	344	0.014	344	0.011	344	0.009	344	0.009	344	0.013
345	0.016	345	0.012	345	0.013	345	0.007	345	0.008	345	0.009
346	0.015	346	0.01	346	0.011	346	0.009	346	0.009	346	0.006
347	0.016	347	0.012	347	0.014	347	0.009	347	0.01	347	0.009
348	0.016	348	0.017	348	0.013	348	0.009	348	0.008	348	0.007
349	0.019	349	0.008	349	0.013	349	0.004	349	0.011	349	0.01
350	0.018	350	0.016	350	0.017	350	0.011	350	0.015	350	0.01
351	0.016	351	0.016	351	0.016	351	0.012	351	0.014	351	0.011
352	0.02	352	0.012	352	0.017	352	0.013	352	0.013	352	0.017
353	0.01	353	0.007	353	0.005	353	0.007	353	0.009	353	0.008
354	0.009	354	0.006	354	0.003	354	0.004	354	0.001	354	0
355	0.009	355	0.007	355	0.006	355	0.008	355	0.01	355	0.01
356	0.014	356	0.017	356	0.014	356	0.011	356	0.016	356	0.012
357	0.021	357	0.016	357	0.016	357	0.014	357	0.018	357	0.015
358	0.019	358	0.013	358	0.014	358	0.017	358	0.015	358	0.011
359	0.012	359	0.013	359	0.015	359	0.007	359	0.012	359	0.01
360	-0.025	360	-0.027	360	-0.026	360	-0.024	360	-0.023	360	-0.027
361	0.002	361	-0.001	361	-0.002	361	-0.002	361	0.002	361	-0.001
362	-0.001	362	-0.001	362	-0.001	362	0.001	362	0.003	362	-0.001
363	-0.001	363	0	363	-0.001	363	-0.001	363	0	363	-0.001
364	0.011	364	0.012	364	0.013	364	0.011	364	0.013	364	0.011
365	0	365	0.003	365	0.001	365	0	365	0.002	365	0.001
366	0	366	0.002	366	0.002	366	-0.001	366	0.002	366	0
367	0.002	367	0.003	367	0.001	367	-0.002	367	0.003	367	0.001
368	0.001	368	-0.001	368	0.001	368	-0.002	368	0.002	368	0.002
369	0.001	369	0	369	-0.001	369	-0.002	369	0.002	369	0.002
370	0	370	-0.001	370	-0.001	370	-0.002	370	0.002	370	-0.001
371	0	371	0.001	371	-0.001	371	-0.002	371	0.001	371	-0.001
372	0	372	0.004	372	0	372	-0.002	372	0.001	372	-0.001
373	0.002	373	0.002	373	0.001	373	-0.002	373	0.002	373	0
374	0.001	374	0.002	374	0.002	374	0	374	0.001	374	0.001
375	0.003	375	0.003	375	0.002	375	-0.001	375	0.002	375	0.001
376	0.002	376	0.002	376	0.003	376	0.001	376	0.002	376	0.001
377	0.002	377	0.002	377	0.002	377	0	377	0.001	377	0.001
378	0.002	378	0.002	378	0.001	378	-0.001	378	0.003	378	0.002
379	0	379	0.002	379	0.001	379	-0.002	379	0.001	379	0
380	0	380	0.001	380	0	380	-0.002	380	0.001	380	0.001
381	0	381	0.001	381	-0.001	381	-0.003	381	0	381	0.001
382	0.001	382	0.003	382	0.002	382	0	382	0.002	382	0.003
383	0.001	383	0.003	383	0.001	383	0	383	0.002	383	0.003
384	-0.001	384	0.002	384	-0.001	384	-0.002	384	-0.001	384	0
385	-0.002	385	0.001	385	0	385	0	385	0	385	0.001
386	-0.001	386	0	386	0	386	0	386	0	386	0.001
387	-0.003	387	0	387	-0.001	387	-0.002	387	0	387	0
388	0	388	0.001	388	0.001	388	-0.001	388	0	388	0
389	0.001	389	0.002	389	0.002	389	0.001	389	0.001	389	0.002
390	0.002	390	0.002	390	0.002	390	0.002	390	0.001	390	0.002
391	0.001	391	0.002	391	0.001	391	0.001	391	0.001	391	0.002
392	-0.001	392	0.001	392	0	392	-0.001	392	-0.001	392	0.001
393	0	393	0.001	393	0.001	393	-0.001	393	-0.001	393	0
394	-0.001	394	0.001	394	0.001	394	0	394	-0.001	394	0
395	0.002	395	0.003	395	0.001	395	0.001	395	0.002	395	0.002
396	0.001	396	0.003	396	0.002	396	0.001	396	0	396	0
397	0	397	0	397	0.001	397	0	397	0.002	397	0
398	0.001	398	0.002	398	0.001	398	-0.001	398	0.001	398	0.001
399	0	399	0.002	399	0.001	399	0.001	399	0.002	399	0.001
400	0	400	0.001	400	0	400	0	400	0.001	400	0.001

## Sheet: fig 2-right
10	0.81	0.807	0.783
8	0.686	0.679	0.685
6	0.548	0.543	0.537
4	0.39	0.381	0.386
3	0.303	0.303	0.298
2	0.225	0.231	0.24

## Sheet: fig3
CONTROL	30mM	50mM	80mM
98.06	89.06	87.99	40.35
102.51	92.45	91.82	42.48
100.82	89.06	92.71	41.41
104.47	87.46	85.59	40.88
94.14	88.71	86.3	41.06

## Sheet: fig4
TIME (min)	No IL			30mM IL			50mM IL			80mM IL
15	121.86	133.299	125.223	139.363	131.287	136	158.217	164.943	150.803	180.408	168.968	168.306
30	146.752	145.427	158.217	186.471	178.395	190.522	191.847	191.185	185.809	178.395	192.535	180.408
45	174.369	167.618	181.758	255.796	245.707	238.981	259.822	240.994	257.809	250.42	253.096	263.21
60	212.713	206.752	220.79	258.497	263.873	260.51	330.497	308.968	322.42	318.395	345.987	334.522
120	323.108	301.911	320.102	393.783	391.771	412.968	513.911	534.115	517.962	523.006	495.745	505.86
180	401.86	388.739	412.968	518.981	513.911	528.051	611.847	593.682	585.605	613.86	573.478	616.892
240	474.548	458.395	491.72	592.662	564.408	598.726	626.981	647.185	643.134	730.981	706.752	715.822
300	472.535	476.561	510.904	603.771	593.682	598.726	638.089	639.108	599.745	713.809	732.994	685.554

## Sheet: Statistics_Metadata
Statistical test used: One-way ANOVA
Post hoc: Tukey
Software: GraphPad Prism
Significance thresholds:
**p < 0.01
***p < 0.001
